# Supplementary material for: The Bulb, the Brain and the Being: New Insights into Olfactory System Anatomy, Organization and Connectivity
Source: Brain Sci. 2025 Mar 31;15(4):368. doi: 10.3390/brainsci15040368 (PMC12025486; doi:10.3390/brainsci15040368)
Supplement: Supplementary file 1 [file brainsci-15-00368-s001.zip]

Archive with 6 entries (6 files):
- Cohort 1.csv
- __MACOSX/._Cohort 1.csv
- Cohort 2.numbers
- __MACOSX/._Cohort 2.numbers
- significant correlations cohort 2.pdf
- __MACOSX/._significant correlations cohort 2.pdf
