# Supplementary material for: The Bulb, the Brain and the Being: New Insights into Olfactory System Anatomy, Organization and Connectivity
Source: Brain Sci. 2025 Mar 31;15(4):368. doi: 10.3390/brainsci15040368 (PMC12025486; doi:10.3390/brainsci15040368)
Supplement: Supplementary file 1 [file brainsci-15-00368-s001.zip › Cohort 1.csv]

	UFRqa	UFLqa	UFRfa	UFLfa	UFRmd	UFLmd	UFRad	UFLad	UFRrd	UFLrd	IFOFRqa	IFOFLqa	IFOFRfa	IFOFLfa	IFOFRmd	IFOFLmd	IFOFRad	IFOFLad	IFOFRrd	IFOFLrd	CINGRqa	CINGLqa	CINGRfa	CINGLfa	CINGRmd	CINGLmd	CINGRad	CINGLad	CINGRrd	CINGLrd	ACqa	ACfa	ACmd	ACad	ACrd	BF CF	BF FA	BF FO	BF FC	BF FN	BF FE	SENS OD AA	SENS TIT AA	CG DCST AA	CG FIC AA	CG LSWM AA	CG ORR AA	CG PCP AA	CG PSM AA
100307	0.63877	0.682874	0.47762	0.492644	0.267155	0.292248	0.422556	0.465988	0.189455	0.205378	1.04673	1.14823	0.648021	0.672282	0.25654	0.262264	0.472981	0.498427	0.148319	0.144182	0.922633	0.939732	0.624151	0.612187	0.256642	0.242189	0.45796	0.430786	0.155983	0.14789	1.09386	0.633891	0.278301	0.501934	0.166485	148	37	24	35	15	37	86.45	71.76	109.92	101.9	98.44	98.73	112.36	103.45
100408	0.0228575	0.0394529	0.130953	0.177777	0.125968	0.184681	0.15955	0.239485	0.109177	0.157279	0.0907265	0.0874577	0.33248	0.330861	0.287713	0.277463	0.386682	0.372663	0.238229	0.229863	0.0921512	0.146487	0.337891	0.578556	0.334195	0.234861	0.438431	0.390675	0.282078	0.156954	0.0936929	0.354834	0.235982	0.338166	0.184889	144	33	29	34	15	33	98.04	113.59	100.77	113.51	102.63	125.64	96.0	125.19
100610	0.0297847	0.0391664	0.169193	0.17658	0.173389	0.220203	0.21892	0.279298	0.150623	0.190655	0.0965583	0.0737495	0.36683	0.293704	0.302394	0.276733	0.419148	0.364681	0.244018	0.23276	0.107117	0.151961	0.40504	0.574084	0.320622	0.25906	0.452904	0.438669	0.254481	0.169256	0.088614	0.349877	0.293873	0.404961	0.238329	122	31	33	36	7	15	110.45	85.31	115.18	114.18	108.26	132.4124	96.12	101.69
102311	0.0424033	0.0395694	0.208118	0.160799	0.17744	0.204162	0.231751	0.257469	0.150285	0.177508	0.0972081	0.070557	0.337825	0.248712	0.304363	0.239489	0.408121	0.31647	0.252484	0.200999	0.0903817	0.178552	0.28475	0.58929	0.369639	0.245876	0.465122	0.416757	0.321897	0.160436	0.097716	0.346071	0.272897	0.380524	0.380524	146	29	34	38	18	27	110.45	99.06	88.48	101.18	113.85	98.26	68.81	112.67
102816	0.0443694	0.0350545	0.191504	0.122146	0.157617	0.186521	0.207229	0.227588	0.13281	0.165988	0.120432	0.0753847	0.360861	0.244755	0.277205	0.217786	0.390343	0.290339	0.220635	0.18151	0.116807	0.207164	0.323053	0.602265	0.3548	0.242113	0.462621	0.421099	0.300889	0.15262	0.0993286	0.323235	0.280732	0.380012	0.231093	136	36	27	32	10	31	111.41	97.68	106.96	86.93	112.66	82.73	93.01	111.31
104319	0.0381825	0.0270536	0.197705	0.116434	0.17531	0.203493	0.224241	0.242333	0.150845	0.184073	0.0990657	0.0575189	0.34773	0.203569	0.281882	0.247902	0.389025	0.312363	0.228311	0.215672	0.0916243	0.16235	0.288163	0.568941	0.372862	0.254393	0.469729	0.417462	0.324429	0.172858	0.0955621	0.309547	0.30886	0.408721	0.258929	157	41	40	21	22	33	98.04	98.45	n/a	108.87	107.32	109.0388	131.33	114.5
104820	0.0276189	0.0210204	0.16674	0.115004	0.120226	0.16103	0.161758	0.194407	0.09946	0.144342	0.0717472	0.0451837	0.345459	0.209321	0.250281	0.200629	0.344197	0.25951	0.203324	0.171188	0.0856539	0.134387	0.356755	0.584528	0.318949	0.237615	0.428055	0.4018	0.264395	0.155522	0.0664942	0.296838	0.257009	0.341641	0.214693	138	33	19	32	15	39	98.04	123.31	105.44	101.24	107.32	86.05419	111.48	82.55
157942	0.0429493	0.0379717	0.207602	0.145089	0.202088	0.185209	0.259972	0.235002	0.173147	0.160313	0.104822	0.0666013	0.351076	0.231736	0.31055	0.239735	0.424851	0.311426	0.253399	0.203889	0.0875941	0.179196	0.277475	0.603137	0.399633	0.249725	0.493486	0.433112	0.352707	0.158031	0.0887195	0.31415	0.311698	0.41275	0.261172	142	35	21	24	34	28	98.04	100.4	101.78	98.63	112.66	91.84423	102.2	109.02
160123	0.0307648	0.0386506	0.177718	0.19898	0.201231	0.205256	0.249459	0.267631	0.177117	0.174069	0.088926	0.0670992	0.373707	0.293632	0.281812	0.250975	0.394561	0.338157	0.225437	0.207384	0.0695151	0.131526	0.283893	0.538463	0.367324	0.268485	0.460158	0.434959	0.320906	0.185248	0.0868885	0.357553	0.288465	0.398114	0.23364	149	30	30	37	23	29	111.41	92.03	102.85	109.48	117.24	83.0	118.72	100.72
160931	0.0308087	0.0382065	0.175467	0.154974	0.186987	0.211434	0.23477	0.265849	0.163095	0.184227	0.111246	0.0704472	0.398416	0.266474	0.276946	0.249025	0.401456	0.327951	0.214691	0.209562	0.0985458	0.176652	0.327908	0.623047	0.340061	0.23344	0.44615	0.414236	0.287016	0.143042	0.0997745	0.347865	0.291587	0.40496	0.2349	166	36	37	34	26	33	111.41	96.97	109.54	114.17	102.63	96.02388	111.48	109.02
161731	0.0292796	0.0402586	0.151498	0.15844	0.151512	0.183968	0.189757	0.233981	0.13239	0.158962	0.0905082	0.0641397	0.318437	0.217507	0.268021	0.218808	0.362178	0.281843	0.220943	0.187291	0.106921	0.180261	0.317843	0.554573	0.34127	0.253969	0.44245	0.416275	0.290679	0.172816	0.0976667	0.334207	0.268384	0.363802	0.220675	155	36	34	33	18	34	111.41	115.14	103.67	99.86	84.01	116.17	113.07	109.02
162026	0.0473905	0.0394159	0.227628	0.163043	0.159015	0.180662	0.217041	0.226141	0.130002	0.157922	0.110699	0.0807482	0.366217	0.238711	0.280183	0.249708	0.389452	0.321792	0.225549	0.213666	0.104837	0.207762	0.298744	0.605485	0.370582	0.249371	0.46803	0.426088	0.321858	0.161012	0.120126	0.371804	0.269298	0.380403	0.213746	142	36	26	29	18	33	98.04	99.26	109.4	104.61	84.01	110.43	121.98	100.63
163331	0.019499	0.0218044	0.125461	0.103434	0.0732749	0.114004	0.0940742	0.141814	0.0628753	0.100099	0.103681	0.0797419	0.329475	0.286792	0.233729	0.221821	0.324356	0.296391	0.188416	0.184536	0.129117	0.173875	0.397377	0.575919	0.303799	0.226344	0.427867	0.379225	0.241765	0.149903	0.0869303	0.288921	0.197059	0.270784	0.160196	116	28	15	39	14	20	98.04	105.37	90.26	99.76	127.41	112.4209	100.43	89.95
163836	0.0272404	0.0298922	0.173453	0.140615	0.135677	0.160605	0.176058	0.205019	0.115486	0.138398	0.0848801	0.0507501	0.349427	0.206315	0.256083	0.201625	0.35802	0.262714	0.205114	0.17108	0.0889491	0.165319	0.306017	0.593867	0.351492	0.238709	0.451475	0.408996	0.3015	0.153565	0.0795726	0.319886	0.259989	0.352712	0.213628	134	22	29	31	22	30	87.11	90.23	83.18	90.8	84.01	79.81458	63.93	89.06
164030	0.0348083	0.0361613	0.177123	0.171695	0.138648	0.191806	0.184668	0.241435	0.115638	0.166992	0.0911343	0.0723794	0.356517	0.298096	0.282765	0.26177	0.384785	0.34669	0.231755	0.21931	0.104528	0.160508	0.387836	0.624662	0.311697	0.225944	0.427949	0.398237	0.253571	0.139797	0.095628	0.378108	0.266515	0.373015	0.213265	118	27	26	37	2	26	98.04	77.45	113.34	101.9	107.32	105.88	105.46	125.19
165840	0.03811	0.0382866	0.214659	0.182933	0.147058	0.165417	0.197129	0.218232	0.122023	0.13901	0.116595	0.0890126	0.424212	0.330241	0.267609	0.245759	0.388	0.339636	0.207414	0.19882	0.0967837	0.172774	0.340571	0.604009	0.326471	0.242395	0.433397	0.421137	0.273007	0.153024	0.111054	0.399078	0.268702	0.386302	0.209902	126	28	27	33	14	24	98.04	101.38	86.01	89.17	102.63	104.39	77.99	82.55
168341	0.0166399	0.0216756	0.114807	0.128005	0.0952689	0.147639	0.123101	0.183825	0.0813531	0.129546	0.0740064	0.0468132	0.332469	0.228393	0.246979	0.2365	0.339666	0.300335	0.200635	0.204582	0.114047	0.124485	0.474929	0.536868	0.267722	0.277562	0.40386	0.431956	0.199652	0.200364	0.065005	0.272115	0.234435	0.312983	0.195162	144	34	33	36	11	30	98.04	99.26	93.5	94.95	107.32	111.0	76.37	99.48
169343	0.0357561	0.040231	0.190115	0.169824	0.157441	0.169289	0.207265	0.222376	0.13253	0.142745	0.100625	0.0670451	0.393651	0.242807	0.272913	0.247281	0.392794	0.32317	0.212972	0.209336	0.104873	0.180254	0.340577	0.60413	0.336923	0.257339	0.452323	0.446504	0.279223	0.162757	0.0848812	0.323432	0.302952	0.406565	0.251145	135	30	20	35	26	24	111.41	104.45	92.41	88.7	75.82	78.41	77.26	99.96
180937	0.028338	0.0282177	0.207535	0.13589	0.187598	0.22916	0.234175	0.27425	0.16431	0.206614	0.0877867	0.0565865	0.407954	0.25359	0.279085	0.279983	0.39585	0.352633	0.220703	0.243657	0.0565865	0.0760063	0.25359	0.292515	0.279983	0.357089	0.352633	0.451845	0.243657	0.309712	0.0699645	0.317164	0.320462	0.415715	0.272835	121	18	27	32	25	19	87.11	87.11	112.15	95.46	131.78	125.6878	67.13	109.02
202820	0.0134769	0.0127992	0.085468	0.0845544	0.0887182	0.115606	0.107592	0.13617	0.0792813	0.105324	0.0568112	0.0414397	0.249231	0.156359	0.219142	0.183716	0.291234	0.230645	0.183095	0.160251	0.0414397	0.115158	0.156359	0.404235	0.183716	0.298231	0.230645	0.421936	0.160251	0.236378	0.0467905	0.217459	0.193921	0.252858	0.164452	142	29	18	29	38	28	77.61	98.45	117.96	82.8	88.33	99.19436	117.3	94.89
211417	0.0272925	0.0269182	0.164171	0.1534	0.137691	0.164553	0.182971	0.209999	0.115051	0.141829	0.0785772	0.0434414	0.351824	0.205537	0.249097	0.215047	0.354113	0.273208	0.196589	0.185967	0.0434414	0.073947	0.205537	0.314861	0.215047	0.326977	0.273208	0.424804	0.185967	0.278064	0.0706373	0.306016	0.268017	0.36151	0.221271	138	36	20	39	7	36	111.41	67.9	118.48	115.21	117.24	123.67	107.29	96.62
757764	0.0427352	0.0312753	0.198094	0.130167	0.185197	0.176225	0.239475	0.217243	0.158059	0.155716	0.0925087	0.0476064	0.324841	0.170402	0.283718	0.216077	0.381423	0.268338	0.234866	0.189946	0.0927566	0.184086	0.283873	0.606839	0.393722	0.25296	0.486615	0.422314	0.347276	0.168283	0.0872256	0.296127	0.263126	0.3493	0.220039	127	29	32	31	15	20	111.41	87.88	89.97	79.16	112.66	115.6855	105.92	120.31
792867	0.028182	0.0305938	0.195551	0.157883	0.147011	0.148757	0.193811	0.193829	0.12361	0.12622	0.113671	0.0812898	0.476621	0.322552	0.248324	0.277766	0.372202	0.375482	0.186385	0.228908	0.0917474	0.172472	0.373238	0.673737	0.322902	0.203023	0.440196	0.375391	0.264254	0.116839	0.103005	0.414619	0.249254	0.36136	0.193201	138	36	33	36	10	23	111.41	118.98	113.76	105.12	107.32	109.7582	104.04	84.96
902242	0.0294213	0.0407895	0.214304	0.182185	0.153488	0.20522	0.198544	0.265466	0.13096	0.175096	0.0980561	0.0775289	0.418307	0.289811	0.265644	0.287588	0.382003	0.37374	0.207465	0.244512	0.0837096	0.176923	0.311028	0.613828	0.358336	0.245803	0.456422	0.427945	0.309292	0.154732	0.100701	0.398181	0.27757	0.393016	0.219848	139	31	39	21	20	28	87.11	98.45	107.75	100.05	102.63	116.6231	107.94	122.27
905147	0.0389493	0.0371919	0.1821	0.154	0.187983	0.207898	0.238988	0.259233	0.16248	0.182231	0.0852599	0.0520369	0.310865	0.178683	0.295251	0.231761	0.389398	0.290528	0.248177	0.202378	0.0917864	0.16993	0.278972	0.568917	0.416438	0.272451	0.513013	0.439832	0.36815	0.188761	0.0796824	0.278744	0.264452	0.349348	0.222005	133	32	30	27	14	30	111.41	106.07	103.86	99.5	102.63	122.1423	120.69	122.27
[truncated: 22 more columns]
